# Supplementary material for: Analysis of Microorganism Colonization, Biofilm Production, and Antibacterial Susceptibility in Recurrent Tonsillitis and Peritonsillar Abscess Patients
Source: Int J Mol Sci. 2022 Sep 7;23(18):10273. doi: 10.3390/ijms231810273 (PMC9499404; doi:10.3390/ijms231810273)
Supplement: Supplementary file 1 [file ijms-23-10273-s001.zip]

Archive with 1 entries (1 files):
- ijms-1869327-supplementary.pdf
